# Supplementary material for: Standardized Photobiomodulation Dosimetry Targeting the Base of Calvarial Critical-Sized Defects for Bone Regeneration: A Preclinical RCT Comparing Flattop vs. Gaussian Beam Profiles, with or Without Bio-Oss®
Source: J Funct Biomater. 2026 Mar 4;17(3):125. doi: 10.3390/jfb17030125 (PMC13028131; doi:10.3390/jfb17030125)
Supplement: Supplementary file 1 [file jfb-17-00125-s001.zip]

Archive with 1 entries (1 files):
- jfb-4179134-supplementary.pdf
